# Supplementary material for: Total Synthesis of Cardenolides Acospectoside A and Acovenoside B
Source: Molecules. 2025 May 23;30(11):2297. doi: 10.3390/molecules30112297 (PMC12156471; doi:10.3390/molecules30112297)
Supplement: Supplementary file 1 [file molecules-30-02297-s001.zip]

Archive with 1 entries (1 files):
- molecules-3659279-supplementary-update I.pdf
